# Supplementary material for: Adeno-associated virus delivered CXCL9 sensitizes glioblastoma to anti-PD-1 immune checkpoint blockade
Source: Nat Commun. 2024 Jul 12;15:5871. doi: 10.1038/s41467-024-49989-1 (PMC11245621; doi:10.1038/s41467-024-49989-1)
Supplement: Supplementary file 4 — Source Data [file 41467_2024_49989_MOESM4_ESM.xlsx]

## Sheet: Figure 1b
		human Glioblastoma sample
	Chemokine	Sample 1	Sample 2	Sample 3	Sample 4	Sample 5	Sample 6	Sample 7	Sample 8
	CCL21	268	0	497	633	497	495	817	4.07925
	CCL28	0	0	0	0	0	0	0	0
	CXCL16	649	1138	1389	3710	1383	3723	4295	0
	TIG-2	371	442	2402	3428	2402	3436	1986	7.28302
	CXCL5	0	0	557	623	545	624	0	0
	CCL26	311	305	551	804	547	800	1226	5.22642
	CX3CL1	252	0	393	835	402	835	801	0
	CXCL1	355	0	645	0	639	0	0	9.26038
	CCL14	0	0	0	0	0	0	0	0
	CCL1	0	0	0	0	0	0	0	0
	CXCL8 (IL-8)	823	0	1434	4210	1431	4220	2750	3.80377
	LCF (IL-16)	1036	1733	3501	3035	3519	3047	2860	0
	CXCL10	419	465	1702	1875	1701	1891	1751	11.717
	CXCL11	0	0	0	0	488	0	0	0
	SCM-1α	0	0	0	0	0	0	0	0
	MCP-1 (CCL2)	0	0	473	844	470	827	0	0
	MCP-3 (CCL7)	0	1419	0	0	0	0	0	0
	CCL22	0	0	0	0	0	0	0	0
	midkine	5534	0	5688	13300	5720	13200	12900	0
	CXCL9 (MIG)	0	0	0	0	0	0	0	0
	MIP-1α/β(CCL3/CCL4)	0	0	0	0	0	0	0	0
	MIP-1δ (CCL15)	0	0	0	0	0	0	0	0
	MIP-3α (CCL20)	0	0	0	0	0	0	0	0
	MIP-3β (CCL19)	0	0	0	0	0	0	0	0
	CXCL7	9060	6770	21900	13700	21700	13700	25300	93.2075
	MIP-4 (CCL18)	0	0	0	0	0	0	0	0
	CXCL4	4365	1610	7505	5257	7421	5257	6276	86.4151
	CCL5 (RANTES)	527	0	1022	1283	1030	1272	0	26.9925
	SDF-1 (CXCL12)	0	406	567	1564	562	1563	0	0
	CCL17	0	0	0	602	0	610	0	0
	CXCL17	0	0	0	0	0	0	0	0
	Fibrinogen	4164	2335	13200	7373	13200	7372	18400	42.6415
	CD130	1308	1363	7652	6204	7621	6181	6586	6.17358
	CD71	1481	886	3293	4523	3310	4494	5336	6.21509
		Relative Protein Expression
		Note: 0 values indicate 'undetected'
		Note: values shown reflect the mean of 2 technical replicates per assay

## Sheet: Figure 1f
		GL261	Astrocyte (tumor)	Astrocyte (naïve)
	sample 1	2.22222	75.5556	81.87
	sample 2	7.31707	59.5563	60.86
	sample 3	0.0910747	59.3672	95.14
	sample 4	2.8157
	sample 5	11.5789
		% co-localization with AAV6 (EGFP+)

## Sheet: Figure 1g
		Tumor (GL261)						Astrocytes
		experiment 1			experiment 2			experiment 1			experiment 2
	Day	sample 1	sample 2	sample 3	sample 1	sample 2	sample 3	sample 1	sample 2	sample 3	sample 1	sample 2	sample 3
	3	13.91	6.54	1.92	6.83	7.89	9.27	82.78	80.37	63.46	84.89	92.48	96.51
	5	4.92	9.36	11.68	16.4	10.76	24.34	69.45	83.68	86.41	53.76	57.14	72.41
	7	0	1.92	7.21	13.48	2.34	2.2	55.32	75.64	78.3	61.47	85.6	75.41
		% EGFP+

## Sheet: Figure 2d
		naïve			GL261 (AAV6-EGFP)			GL261 (AAV6-CXCL9)
	Day	sample 1	sample 2	sample 3	sample 1	sample 2	sample 3	sample 1	sample 2	sample 3
	7	170.464	43.7088		0	0	0	7.186	71.638	0.7408
	14	170.464	43.7088		10.4086	0	26.5216	45.8572	19.0022	35.1152
		CXCL9 pg/mL
		Note: 0 values indicate 'undetected'
		Note: values shown reflect the mean of 2 technical replicates per assay

## Sheet: Figure 2e
		naïve			KR158 (AAV6-EGFP)			KR158 (AAV6-CXCL9)
	Day	sample 1	sample 2	sample 3	sample 1	sample 2	sample 3	sample 1	sample 2	sample 3
	7	170.464	43.7088		23.464	50.63	0	32.134	46.006	27.51
	14	170.464	43.7088		3.64	0	0	65.658	0	0
		CXCL9 pg/mL
		Note: 0 values indicate 'undetected'
		Note: values shown reflect the mean of 2 technical replicates per assay

## Sheet: Figure 2f
		naïve				GL261 (sham, intratumor)			GL261 (sham, contralateral)			GL261 (AAV6-EGFP, intratumor)						GL261 (AAV6-EGFP, contralateral)						GL261 (AAV6-CXCL9, intratumor)						GL261 (AAV6-CXCL9, contralateral)
		experiment 1		experiment 2		experiment 1			experiment 1			experiment 1			experiment 2			experiment 1			experiment 2			experiment 1			experiment 2			experiment 1			experiment 2
	Day	sample 1	sample 2	sample 1	sample 2	sample 1	sample 2	sample 3	sample 1	sample 2	sample 3	sample 1	sample 2	sample 3	sample 1	sample 2	sample 3	sample 1	sample 2	sample 3	sample 1	sample 2	sample 3	sample 1	sample 2	sample 3	sample 1	sample 2	sample 3	sample 1	sample 2	sample 3	sample 1	sample 2	sample 3
	7	165.093	147.906	44.835	130.875	59.963	372.923	587.552	106.293	143.167	52.399	597.996	589.402	383.156	1005.46	1107.58	652.792	375.637	184.429	228.471	688.721	125.203	54.29	2294.16	1498.18	2661.53	1349.62	1262.64	1898.96	210.21	234.916	314.407	843.783	745.451	838.11
	14	165.093	147.906	44.835	130.875	593.225	66.5815		56.181	241.499		235.991	1677.57	1089.98	638.609	620.644		165.093	262.846	198.394	217.862	235.826		2728.14	2594.93	2421.99	1181.33	1438.5		497.021	1506.77	572.215	706.685	661.301
		CXCL9 (pg/mL)
		Note: values shown reflect the mean of 2 technical replicates per assay

## Sheet: Figure 2g
		naïve				KR158 (sham, intratumor)			KR158 (sham, contralateral)			KR158 (AAV6-EGFP, intratumor)			KR158 (AAV6-EGFP, contralateral)			KR158 (AAV6-CXCL9, intratumor)			KR158 (AAV6-CXCL9, contralateral)
		experiment 1		experiment 2		experiment 1			experiment 1			experiment 1			experiment 1			experiment 1			experiment 1
	Day	sample 1	sample 2	sample 1	sample 2	sample 1	sample 2	sample 3	sample 1	sample 2	sample 3	sample 1	sample 2	sample 3	sample 1	sample 2	sample 3	sample 1	sample 2	sample 3	sample 1	sample 2	sample 3
	7	165.093	147.906	44.835	130.875	305.98	135.995	269.27	108.862	142.38	101.679	295.605	690.64	213.406	123.227	112.054	96.8909	1628.35	435.264	1778.38	133.601	180.686	122.428
	14	165.093	147.906	44.835	130.875	226.973	210.214	211.012	76.9396	75.3435	92.1025	226.973	857.433	154.35	117.64	176.696	119.236	1901.28	1388.93	1870.96	503.098	128.015	110.458
		CXCL9 (pg/mL)
		Note: values shown reflect the mean of 2 technical replicates per assay

## Sheet: Figure 3b
		GL261
		AAV6-EGFP			AAV6-CXCL9
	Hours	sample 1	sample 2	sample 3	sample 1	sample 2	sample 3
	1	72	26	2	63	18	33
	24	69	17	3	177	134	174
		# migratory T cells

## Sheet: Figure 3c
		C8-D1A
		AAV6-EGFP			AAV6-CXCL9
	Hours	sample 1	sample 2	sample 3	sample 1	sample 2	sample 3
	1	12	4	12	6	6	0
	24	0	39	32	62	313	175
		# migratory T cells

## Sheet: Figure 3e
		GL261
		Sham	AAV6-ctrl +IgG	AAV6-ctrl + PD-1	AAV6-CXCL9 + IgG	AAV6-CXCL9 + PD-1
	sample 1	0.964	1.275	0.614	1.201	1.636
	sample 2	1.032	1.008	0.609	1.949	2.862
	sample 3	1.003	0.921	1.51	2.354	3.7
	sample 4	1.941	1.368	2.781	1.325	1.719
	sample 5	0.58	1.299	1.339	1.183	2.943
	sample 6	0.478	1.435	1.914		2.503
		CD8 T cell infiltration (fold change normalized to sham control)

[truncated: 69 more sheets: Figure 3f, Figure 3g, Figure 3h, Figure 4a, Figure 4b , Figure 4f, Figure 4g, Figure 5g, Figure 4h, Figure 5d, Figure 5e, Figure 5f, Figure 5j, Figure 6g, Figure 6h, Figure 6i, Figure 6j, Figure 6k, Figure 6l, Figure 7b …]
